# Supplementary material for: Emergency Ventral Hernia Management in Older Adults: A Retrospective Cohort Study and Structured Review of the Literature
Source: Geriatrics (Basel). 2026 Mar 27;11(2):36. doi: 10.3390/geriatrics11020036 (PMC13116691; doi:10.3390/geriatrics11020036)
Supplement: Supplementary file 1 [file geriatrics-11-00036-s001.zip]

Archive with 1 entries (1 files):
- geriatrics-4211704-supplementary.pdf
